# Supplementary material for: Novel 3-Methyl-2-alkylthio Benzothiazolyl-Based Ionic Liquids: Synthesis, Characterization, and Antibiotic Activity
Source: Molecules. 2018 Aug 12;23(8):2011. doi: 10.3390/molecules23082011 (PMC6222442; doi:10.3390/molecules23082011)
Supplement: Supplementary file 1 [file molecules-23-02011-s001.zip]

Archive with 1 entries (1 files):
- molecules-339627-SI.pdf
